# Supplementary material for: Simulated ocean acidification reveals winners and losers in coastal phytoplankton
Source: PLoS One. 2017 Nov 30;12(11):e0188198. doi: 10.1371/journal.pone.0188198 (PMC5708705; doi:10.1371/journal.pone.0188198)
Supplement: S1 Table — Chlorophyll c3/chla (chlc3), Chlorophyll c2/chla (chlc2), Peridinin/chla (Peri), 19-Butanoyloxyfucoxanthin/chla (19-But), Fucoxanthin/chla (Fuco), Neoxanthin/chla (Neox), Prasinoxanthin/chla (Prasino), Violaxanthin/chla (Viola), 19-Hexanoyloxyfucoxanthin/chla (19-Hex), Diadinoxanthin/chla (Diadino), Alloxanthin/chla (Allox), Diatoxanthin/chla (Diatox), Lutein/chla (Lutein), chlorophyll b/chla (chlb). (XLSX) [file pone.0188198.s001.xlsx]

## Sheet: Sheet1
input matrix (F0)
Class/pigment	chlc3	chlc2	Peri	19-But	Fuco	Neox	Prasino	Viola	19-Hex	Diadino	Allox	Diatox	Zeax	Lutein	chlb	chla
Prasinophyceae	0	0.112	0	0	0	0.0525	0.192	0.061	0	0	0	0	0.072	0.026	0.509	1
Chlorophyceae	0	0	0	0	0	0.037	0	0.028	0	0	0	0	0.059	0.142	0.285	1
Dinophyceae	0	0.285	0.532	0	0	0	0	0	0.192	0.121	0	0.1	0	0	0	1
Diatoms	0	0.092	0	0	0.457	0	0	0	0	0.239	0	0.135	0	0	0	1
Cryptophyceae	0	0.126	0	0	0	0	0	0	0	0	0.136	0	0	0	0	1
Cyanophyceae	0	0	0	0	0	0	0	0	0	0	0	0	0.334	0	0	1
Chrysophyceae	0.125	0.268	0	0.933	0.625	0	0	0	0	0.438	0	0.051	0	0	0	1
Prymnesiophyceae	0.1835	0	0	0.14175	0.55325	0	0	0	0.60925	0.2	0	0.0535	0	0	0	1
output matrix (F1)
Class/pigment	chlc3	chlc2	Peri	19-But	Fuco	Neox	Prasino	Viola	19-Hex	Diadino	Allox	Diatox	Zeax	Lutein	chlb	chla
Prasinophyceae	0	0.112	0	0	0	0.0525	0.213839	0.061	0	0	0	0	0.072	0.026	0.360107	1
Chlorophyceae	0	0	0	0	0	0.037	0	0.028	0	0	0	0	0.059	0.142	0.285	1
Dinophyceae	0	0.285	0.582369	0	0	0	0	0	0.192	0.121	0	0.1	0	0	0	1
Diatoms	0	0.092	0	0	0.540669	0	0	0	0	0.101737	0	0.0205351	0	0	0	1
Cryptophyceae	0	0.126	0	0	0	0	0	0	0	0	0.136	0	0	0	0	1
Cyanophyceae	0	0	0	0	0	0	0	0	0	0	0	0	0.334	0	0	1
Chrysophyceae	0.125	0.268	0	0.933	0.625	0	0	0	0	0.438	0	0.051	0	0	0	1
Prymnesiophyceae	0.1835	0	0	0.14175	0.36885	0	0	0	1.067	0.2	0	0.0535	0	0	0	1
